# Supplementary material for: Streptococcus gordonii Supragingival Bacterium Oral Infection-Induced Periodontitis and Robust miRNA Expression Kinetics
Source: Int J Mol Sci. 2024 Jun 5;25(11):6217. doi: 10.3390/ijms25116217 (PMC11172800; doi:10.3390/ijms25116217)
Supplement: Supplementary file 1 [file ijms-25-06217-s001.zip]

Archive with 1 entries (1 files):
- ijms-3015440-supplementary.pdf
